# Supplementary material for: The atroviolacea Gene Encodes an R3-MYB Protein Repressing Anthocyanin Synthesis in Tomato Plants
Source: Front Plant Sci. 2018 Jun 19;9:830. doi: 10.3389/fpls.2018.00830 (PMC6018089; doi:10.3389/fpls.2018.00830)
Supplement: Supplementary file 6 [file Table_1.XLSX]

## Sheet: Foglio1
Supplementary Table 1. List of the genes mutated in chromosome 7 with relative protein functions
Sol Tomato Database Gene Id			Protein function
Solyc07g052300.2			Myb-related transcription factor
Solyc07g052310.1			Unknown Protein
Solyc07g052320.2			Beta-1 3-galactosyltransferase 6
Solyc07g052330.1			Palmitoyltransferase PFA4
Solyc07g052340.2			Exosome complex exonuclease RRP6-like protein
Solyc07g052350.2			3-isopropylmalate dehydratase large subunit
Solyc07g052360.1			Uncharacterized GPI-anchored protein At1g61900
Solyc07g052370.2			Cytochrome P450
Solyc07g052380.2			Multidrug resistance protein mdtK
Solyc07g052390.2			Glutamate-gated kainate-type ion channel receptor subunit GluR5
Solyc07g052400.2			Glutamate-gated kainate-type ion channel receptor subunit GluR5
Solyc07g052410.2			Ras-related protein Rab-18
Solyc07g052420.2			Chromosome 15 contig 1 DNA sequence
Solyc07g052430.2			Transmembrane protein 97
Solyc07g052440.2			Transmembrane protein 97
Solyc07g052450.1			Phosphate translocator
Solyc07g052460.2			Genomic DNA chromosome 3 P1 clone MSD21
Solyc07g052470.2			Syntaxin
Solyc07g052480.2			Isocitrate lyase
Solyc07g052490.2			Myb family transcription factor
Solyc07g052500.1			Polyubiquitin (Fragment)
Solyc07g052510.2			Peroxidase
Solyc07g052520.1			Unknown Protein
Solyc07g052530.2			Peroxidase
Solyc07g052540.2			Peroxidase
Solyc07g052550.1			Peroxidase
Solyc07g052560.1			Pheromone shutdown protein (TraB)
Solyc07g052570.2			SET and zf-MYND domain-containing protein
Solyc07g052580.1			F-box family protein
Solyc07g052590.1			Pentatricopeptide repeat-containing protein
Solyc07g052600.2			Genomic DNA chromosome 3 P1 clone MSD21
Solyc07g052610.2			Cyclin
Solyc07g052620.1			Zinc finger protein CONSTANS-LIKE 4
Solyc07g052630.1			Glycosyltransferase-like protein
Solyc07g052640.2			Glycosyltransferase-like protein
Solyc07g052650.1			Glycosyltransferase-like protein
Solyc07g052660.1			Blue copper protein
Solyc07g052670.2			Transcription factor (Fragment)
Solyc07g052680.1			Unknown Protein
Solyc07g052690.2			Beta-amylase
Solyc07g052700.2			MADS-box transcription factor 1
Solyc07g052710.1			Unknown Protein
Solyc07g052720.2			MADS-box protein AGL66
Solyc07g052730.2			Formin 3
Solyc07g052740.2			Storekeeper protein
Solyc07g052750.1			Storekeeper protein
Solyc07g052760.1			Os09g0451700 protein (Fragment)
Solyc07g052770.2			Tir-nbs-lrr%2C resistance protein
Solyc07g052780.2			Tir%2C resistance protein fragment
Solyc07g052790.1			Nbs-lrr%2C resistance protein
Solyc07g052800.1			Nbs%2C resistance protein fragment
Solyc07g052810.1			Formin 3
Solyc07g052820.1			Storekeeper protein
Solyc07g052830.2			Storekeeper protein
Solyc07g052840.1			Unknown Protein
Solyc07g052850.1			Unknown Protein
Solyc07g052860.1			Storekeeper protein
Solyc07g052870.1			Storekeeper protein
Solyc07g052880.2			Formin 3
Solyc07g052900.1			Os09g0451700 protein (Fragment)
Solyc07g052910.2			Unknown Protein
Solyc07g052920.2			Unknown Protein
Solyc07g052930.2			BHLH transcription factor-like
Solyc07g052940.2			Histone-lysine N-methyltransferase
Solyc07g052950.2			Unknown Protein
Solyc07g052960.1			GRAS family transcription factor
Solyc07g052970.2			Phototropic-responsive NPH3 family protein
Solyc07g052980.2			Xyloglucan endotransglucosylase/hydrolase 5
Solyc07g052990.1			Unknown Protein
Solyc07g053000.1			Fasciclin-like arabinogalactan protein
Solyc07g053010.1			Cc-nbs-lrr%2C resistance protein
